# Supplementary material for: One-pot synthesis, computational chemical study, molecular docking, biological study, and in silico prediction ADME/pharmacokinetics properties of 5-substituted 1H-tetrazole derivatives
Source: Sci Rep. 2023 Oct 19;13:17869. doi: 10.1038/s41598-023-44615-4 (PMC10587066; doi:10.1038/s41598-023-44615-4)
Supplement: Supplementary file 1 — Supplementary Information 1. [file 41598_2023_44615_MOESM1_ESM.xlsx]

## Sheet: Sheet1
					MD simulation of the synthesized compounds
t	4a		t	4e		t	4d		t	4b		t	4c
0	1647.5		0	1651.67		0	1649.59		0	1650.48		0	1653.46
0.5	1989.42		0.5	2010.02		0.5	1958.94		0.5	2001.27		0.5	2042.88
1	1238.61		1	1240.53		1	1241.81		1	1252.73		1	1275.86
1.5	1093.25		1.5	1110.81		1.5	1069.83		1.5	1088.07		1.5	1089.93
2	2148.27		2	2166.2		2	2155.94		2	2142.81		2	2127.61
2.5	941.809		2.5	952.705		2.5	935.942		2.5	978.549		2.5	959.964
3	2178.88		3	2137.07		3	2131.18		3	2172.04		3	2158.11
3.5	1313.2		3.5	1326.43		3.5	1319.69		3.5	1298.76		3.5	1339.27
4	1270.37		4	1281.03		4	1302.77		4	1309.63		4	1258.38
4.5	1990.75		4.5	1971.42		4.5	1966.84		4.5	1941.66		4.5	1982.45
5	981.101		5	987.85		5	982.612		5	986.287		5	986.981
5.5	1913.32		5.5	1961.64		5.5	1929.58		5.5	2024.57		5.5	2001.54
6	1307.16		6	1247.15		6	1308.68		6	1303.46		6	1295.4
6.5	1253.42		6.5	1317.91		6.5	1293.67		6.5	1320.61		6.5	1277.21
7	2101.83		7	2116.2		7	2111.18		7	2134.37		7	2148.68
7.5	934.705		7.5	940.432		7.5	964.471		7.5	974.973		7.5	929.017
8	2025.17		8	2072.94		8	2040.14		8	1982.4		8	2042.78
8.5	1338.79		8.5	1301.15		8.5	1338.5		8.5	1331.94		8.5	1358.65
9	1322.32		9	1338.09		9	1327.78		9	1277.69		9	1297.75
9.5	2047.72		9.5	2054.38		9.5	2031.91		9.5	2094.88		9.5	2162.19
10	1023.7		10	1011.62		10	1017.84		10	1023.91		10	995.191
10.5	1869.33		10.5	1906.66		10.5	1913.36		10.5	1833.01		10.5	1807.45
11	1449.82		11	1409.87		11	1443.76		11	1429.36		11	1438.01
11.5	1203.19		11.5	1208.07		11.5	1203.39		11.5	1217.28		11.5	1150.16
12	2086.56		12	2029.66		12	2014.42		12	2145.56		12	2100.14
12.5	1079.19		12.5	1082.53		12.5	1075.23		12.5	1092.85		12.5	1075.58
13	1993.81		13	2047.22		13	2003.86		13	1967.04		13	1938.53
13.5	1444.59		13.5	1427.74		13.5	1423.08		13.5	1447.16		13.5	1483.03
14	1314.79		14	1321.73		14	1318.64		14	1298.67		14	1262.59
14.5	1924.49		14.5	1976.23		14.5	1971.55		14.5	1974.78		14.5	2019.08
15	1114.52		15	1100.76		15	1108.7		15	1149.79		15	1116.98
15.5	1805.21		15.5	1804.25		15.5	1857.22		15.5	1811.85		15.5	1760.64
16	1462.01		16	1422.09		16	1449.32		16	1453.21		16	1488.37
16.5	1299.22		16.5	1321.18		16.5	1328.76		16.5	1306.29		16.5	1247.65
17	2089.22		17	2139.74		17	2107.78		17	2130.46		17	2189.45
17.5	1098.97		17.5	1078.74		17.5	1096.09		17.5	1099.24		17.5	1106.29
18	1900.34		18	1896.27		18	1916.64		18	1927.91		18	1870.21
18.5	1427.52		18.5	1494.42		18.5	1459.75		18.5	1436.23		18.5	1511.58
19	1309.65		19	1336.14		19	1321.7		19	1316.24		19	1259.12
19.5	2061.61		19.5	2007.91		19.5	2024.48		19.5	2011.33		19.5	1962.53
20	1118		20	1119.66		20	1178.64		20	1183.92		20	1121.61
20.5	1752.83		20.5	1883.44		20.5	1795.31		20.5	1797.5		20.5	1745.69
21	1545.38		21	1561.11		21	1578.18		21	1609.61		21	1594.92
21.5	1250.22		21.5	1232.92		21.5	1233.2		21.5	1241.99		21.5	1217.2
22	2043.21		22	2094.06		22	2040.75		22	2050.5		22	2092.74
22.5	1163.84		22.5	1136.91		22.5	1165.14		22.5	1204.16		22.5	1177.16
23	1865.44		23	1871.78		23	1823.77		23	1800.08		23	1847.82
23.5	1535.63		23.5	1521.56		23.5	1596.18		23.5	1563.86		23.5	1588.25
24	1258.92		24	1306.3		24	1247.55		24	1291.38		24	1240.73
24.5	1978.48		24.5	1947.72		24.5	1942.88		24.5	1882.12		24.5	1982.27
25	1190.22		25	1200.28		25	1242.66		25	1263.76		25	1246.24
25.5	1696.21		25.5	1688.27		25.5	1693.94		25.5	1677.29		25.5	1632.48
26	1530.11		26	1564.2		26	1613.03		26	1629.34		26	1661.27
26.5	1278.11		26.5	1287.89		26.5	1246.4		26.5	1278.53		26.5	1237.56
27	2026.44		27	2071.92		27	2116.51		27	2048.3		27	2111.44
27.5	1201.11		27.5	1183.36		27.5	1190.39		27.5	1206.98		27.5	1219.84
28	1764.47		28	1779.99		28	1766.26		28	1763.38		28	1695.31
28.5	1566.13		28.5	1492.97		28.5	1566.1		28.5	1551.91		28.5	1614.78
29	1307.42		29	1327.77		29	1290.9		29	1327.6		29	1249.95
29.5	2004.89		29.5	2068.61		29.5	1989.17		29.5	1963.95		29.5	2040.07
30	1223.39		30	1204.53		30	1220.77		30	1271.55		30	1235.15
30.5	1696.36		30.5	1697.45		30.5	1747.51		30.5	1665.83		30.5	1657.54
31	1689.05		31	1607.53		31	1695.06		31	1679.76		31	1704.45
31.5	1232.14		31.5	1214.7		31.5	1200.7		31.5	1224.53		31.5	1180.32
32	2119.38		32	2069.39		32	2070.97		32	2066.95		32	2090.84
32.5	1246.69		32.5	1198.25		32.5	1215.41		32.5	1250.59		32.5	1232.53
33	1661.25		33	1812.96		33	1722.41		33	1718.39		33	1723.82
33.5	1672.1		33.5	1623.95		33.5	1678.03		33.5	1684.16		33.5	1732.02
34	1263.65		34	1275.53		34	1245.95		34	1264.26		34	1212.93
34.5	1988.52		34.5	1995.19		34.5	1915.27		34.5	1894.85		34.5	1969.93
35	1321.29		35	1246.15		35	1300.53		35	1312.02		35	1307.25
35.5	1603.81		35.5	1647.72		35.5	1621.36		35.5	1553.96		35.5	1550.72
36	1709.91		36	1658.48		36	1683.6		36	1740.47		36	1762.37
36.5	1247.86		36.5	1273.69		36.5	1231.84		36.5	1252.02		36.5	1194.62
37	2029.6		37	2054.99		37	2096.13		37	2036.33		37	2077.02
37.5	1284.47		37.5	1202.75		37.5	1256.12		37.5	1315.83		37.5	1292.77
38	1656.2		38	1755.99		38	1645.63		38	1636.77		38	1668.5
38.5	1666.8		38.5	1567.67		38.5	1678.29		38.5	1666.43		38.5	1721.53
39	1289.59		39	1291.75		39	1280.21		39	1306.28		39	1242.59
39.5	1941.44		39.5	1992.09		39.5	1959.85		39.5	1895.68		39.5	1929.14
40	1329.87		40	1219.73		40	1254.1		40	1341.32		40	1303.3
40.5	1617.15		40.5	1652.61		40.5	1531.96		40.5	1563.45		40.5	1571.46
41	1791.23		41	1708.94		41	1830.95		41	1817.15		41	1839.76
41.5	1189.83		41.5	1243.08		41.5	1189.16		41.5	1248.51		41.5	1190.79
42	2016.87		42	2038.68		42	1972.13		42	1942.14		42	2043.76
42.5	1291.76		42.5	1272.57		42.5	1308.22		42.5	1306.5		42.5	1274.89
43	1640.36		43	1757.38		43	1611.25		43	1624.72		43	1574.91
43.5	1774.08		43.5	1700.04		43.5	1758.31		43.5	1734.68		43.5	1805.62
44	1230.01		44	1272.33		44	1212.85		44	1256.11		44	1202.88
44.5	1947.72		44.5	1967.89		44.5	1932.98		44.5	1878.13		44.5	1921.08
45	1392.56		45	1326.9		45	1371.25		45	1370.93		45	1364.52
45.5	1504.45		45.5	1613.03		45.5	1506.85		45.5	1534.77		45.5	1454.12
46	1798.81		46	1694.72		46	1886.85		46	1831.78		46	1858.28
46.5	1216.86		46.5	1258.83		46.5	1206.51		46.5	1248.76		46.5	1221.6
47	2086.8		47	2080.4		47	2064.49		47	2006.7		47	1967.17
47.5	1339.18		47.5	1251.12		47.5	1357.34		47.5	1368.76		47.5	1357.59
48	1569.79		48	1653.51		48	1537.72		48	1564.2		48	1526.43
48.5	1760.11		48.5	1660.39		48.5	1797.42		48.5	1769.87		48.5	1814.89
49	1246.02		49	1294.48		49	1288.35		49	1265.92		49	1259.16
49.5	1899.82		49.5	1884.31		49.5	1894.29		49.5	1849.43		49.5	1897.76
50	1356.48		50	1281.34		50	1366.61		50	1430.43		50	1380.8
50.5	1460.61		50.5	1597.44		50.5	1546.64		50.5	1532.01		50.5	1472.02
51	1829.8		51	1797.99		51	1886.78		51	1885.93		51	1913.89
51.5	1200.36		51.5	1207.42		51.5	1205.11		51.5	1247.81		51.5	1188.95
52	1964.38		52	1999.61		52	1978.78		52	1939.49		52	1933.25
52.5	1329.17		52.5	1319.13		52.5	1350.57		52.5	1406.14		52.5	1346.39
53	1554.38		53	1673.9		53	1566.72		53	1540.29		53	1539.68
53.5	1885.23		53.5	1759.51		53.5	1762.01		53.5	1797.92		53.5	1918.54
54	1220.93		54	1243.25		54	1239.21		54	1233.2		54	1241.93
54.5	1891.8		54.5	1925.71		54.5	1890.43		54.5	1870.59		54.5	1848.99
55	1445.28		55	1348.68		55	1424.46		55	1461.77		55	1474.92
55.5	1434.71		55.5	1536.26		55.5	1455.78		55.5	1433.31		55.5	1409.83
56	1836.38		56	1806.84		56	1867.29		56	1870.71		56	1896.84
56.5	1205.88		56.5	1241.41		56.5	1197.08		56.5	1268.11		56.5	1214.35
57	1994.92		57	2045.05		57	1991.76		57	1953.06		57	1980.01
57.5	1412.53		57.5	1350.37		57.5	1402.98		57.5	1426.66		57.5	1459.35
58	1461.83		58	1599.65		58	1455.45		58	1454.23		58	1469.67
58.5	1809.97		58.5	1719.37		58.5	1808.19		58.5	1813.2		58.5	1852.53
59	1247		59	1311.12		59	1267.42		59	1268.69		59	1215.9
59.5	1844.49		59.5	1878.36		59.5	1776.3		59.5	1806.47		59.5	1840.36
60	1471.41		60	1346.65		60	1498.85		60	1514.21		60	1524.69
60.5	1472.66		60.5	1517.28		60.5	1419.26		60.5	1457.89		60.5	1431.38
61	1910.56		61	1833.97		61	1941.36		61	1925.85		61	1983.73
61.5	1248.45		61.5	1234.43		61.5	1213.6		61.5	1268.7		61.5	1249.03
62	1920.17		62	1946.79		62	1938.12		62	1863.84		62	1852.69
62.5	1442.93		62.5	1338.47		62.5	1409.45		62.5	1457.66		62.5	1443.83
63	1479.09		63	1588.75		63	1488.03		63	1449.76		63	1442.69
63.5	1915.9		63.5	1797.2		63.5	1850.8		63.5	1876.78		63.5	1917.41
64	1228.98		64	1272.81		64	1244.59		64	1270.29		64	1240.61
64.5	1802.74		64.5	1962.99		64.5	1778.51		64.5	1782.96		64.5	1772.13
65	1505.29		65	1415.55		65	1562.53		65	1596.88		65	1576.18
65.5	1355.92		65.5	1479.73		65.5	1366.81		65.5	1370.84		65.5	1346.6
66	1914.42		66	1818.76		66	1941.79		66	1887.85		66	1952.45
66.5	1229.37		66.5	1233.09		66.5	1229.32		66.5	1248.77		66.5	1237.74
67	1919.54		67	1953.12		67	1881.79		67	1883.92		67	1883.15
67.5	1477		67.5	1356.8		67.5	1514.83		67.5	1554.95		67.5	1532.64
68	1391		68	1556.01		68	1396.18		68	1410.85		68	1390.7
68.5	1863.45		68.5	1797.08		68.5	1848.93		68.5	1865.73		68.5	1870.59
69	1276.63		69	1278.41		69	1300.36		69	1323.17		69	1292.61
69.5	1764.35		69.5	1868.78		69.5	1727.4		69.5	1703.08		69.5	1708.27
70	1478.98		70	1403.85		70	1528.19		70	1569.53		70	1581.53
70.5	1382.05		70.5	1467.63		70.5	1382.53		70.5	1368.01		70.5	1343.41
71	2022.86		71	1897.76		71	1979.84		71	1984.35		71	2020.33
71.5	1277.6		71.5	1208.37		71.5	1246.28		71.5	1289.46		71.5	1253.85
72	1809.73		72	1926.79		72	1803.77		72	1741.18		72	1794.8
72.5	1526.19		72.5	1390.96		72.5	1491.17		72.5	1560.5		72.5	1536.69
73	1405.71		73	1537.86		73	1482.77		73	1408.67		73	1428.58
73.5	1932.36		73.5	1854.59		73.5	1940.57		73.5	1884.81		73.5	1905.82
74	1253.12		74	1261.07		74	1262.71		74	1301.11		74	1272.4
74.5	1738.57		74.5	1874.04		74.5	1708.76		74.5	1742.29		74.5	1748.9
75	1625.33		75	1494.56		75	1608.23		75	1667.2		75	1643.78
75.5	1303.83		75.5	1450.15		75.5	1352		75.5	1318.2		75.5	1286.59
76	1953.62		76	1920.54		76	1907.46		76	1925.74		76	1944.08
76.5	1233.52		76.5	1215.28		76.5	1273.03		76.5	1273		76.5	1270.17
77	1809.96		77	1925.31		77	1752.37		77	1716.14		77	1774.27
77.5	1559.38		77.5	1431.03		77.5	1565.52		77.5	1623.73		77.5	1614.26
78	1389.9		78	1451.81		78	1416.07		78	1357.68		78	1350.97
78.5	1903.98		78.5	1801.07		78.5	1866.73		78.5	1891.26		78.5	1904.74
79	1277.27		79	1260.71		79	1344.2		79	1367.91		79	1368.32
79.5	1692.33		79.5	1780.44		79.5	1655.13		79.5	1617.95		79.5	1633.12
80	1623.34		80	1477.08		80	1648.37		80	1733.39		80	1673.16
80.5	1362.27		80.5	1431.55		80.5	1341.72		80.5	1319.73		80.5	1281.23
81	2011.98		81	1961.33		81	1962.45		81	1968.87		81	1989.64
81.5	1280.82		81.5	1235.1		81.5	1294.33		81.5	1333.46		81.5	1274.73
82	1774.6		82	1928.34		82	1711.15		82	1676.19		82	1724.39
82.5	1563.87		82.5	1451.04		82.5	1631.19		82.5	1634.64		82.5	1659.33
83	1373.89		83	1492.27		83	1400.11		83	1334.39		83	1316.04
83.5	1903.11		83.5	1842.34		83.5	1843.81		83.5	1843.98		83.5	1901.58
84	1296.8		84	1279.45		84	1349.94		84	1355.06		84	1317.64
84.5	1656.33		84.5	1781.24		84.5	1655.88		84.5	1646.98		84.5	1611.42
85	1693.32		85	1547.41		85	1780.45		85	1772.6		85	1754.03
85.5	1308.88		85.5	1365.12		85.5	1319.79		85.5	1293.11		85.5	1287.13
86	1947.84		86	1899.06		86	1942.97		86	1909.52		86	1995.96
86.5	1296.37		86.5	1261.03		86.5	1313.09		86.5	1320.24		86.5	1325.24
87	1739.19		87	1898.55		87	1699		87	1660.84		87	1678.37
87.5	1637.65		87.5	1513.89		87.5	1691.43		87.5	1748.3		87.5	1697.76
88	1324.8		88	1385.02		88	1342.23		88	1322.2		88	1271.08
88.5	1906.68		88.5	1852.93		88.5	1888.42		88.5	1844.84		88.5	1922.85
89	1366.2		89	1290.63		89	1442.46		89	1450.8		89	1388.41
89.5	1640.32		89.5	1754.27		89.5	1597.06		89.5	1525.11		89.5	1571.87
90	1653.54		90	1583.59		90	1716.27		90	1780.88		90	1805.48
90.5	1312.45		90.5	1377.55		90.5	1326.4		90.5	1282.48		90.5	1251.81
91	1950.13		91	1999.9		91	2004.32		91	1947.11		91	1970.63
91.5	1297.08		91.5	1277.03		91.5	1335.67		91.5	1362.18		91.5	1389.74
92	1680.81		92	1796.14		92	1665.73		92	1555.12		92	1648.7
92.5	1661.41		92.5	1527.87		92.5	1698.2		92.5	1732.53		92.5	1676.81
93	1348.68		93	1435.23		93	1372.65		93	1343.38		93	1307.18
93.5	1830.75		93.5	1848.57		93.5	1841.14		93.5	1873.96		93.5	1832.35
94	1345.45		94	1274.55		94	1386.45		94	1415.1		94	1365.91
94.5	1610.38		94.5	1727.74		94.5	1527.01		94.5	1518.81		94.5	1556.49
95	1750.36		95	1623.01		95	1735.23		95	1863.57		95	1857.43
95.5	1275.87		95.5	1354.79		95.5	1293.19		95.5	1262.71		95.5	1248.9
96	1972.03		96	1930.35		96	1913.37		96	1907.37		96	1900.12
96.5	1316.9		96.5	1225.56		96.5	1359.08		96.5	1416.46		96.5	1393.44
97	1675.75		97	1773.3		97	1608.47		97	1558.5		97	1574.74
97.5	1713.41		97.5	1572.69		97.5	1713.24		97.5	1800		97.5	1749.52
98	1296.92		98	1358.58		98	1331.25		98	1304.09		98	1258.25
98.5	1892.09		98.5	1876.32		98.5	1858.42		98.5	1845.06		98.5	1865.71
99	1416.4		99	1335.83		99	1429.06		99	1488.46		99	1457.18
99.5	1588.55		99.5	1650.02		99.5	1526.81		99.5	1487.24		99.5	1495.2
100	1739.75		100	1605.4		100	1826.02		100	1864.86		100	1832.98
