# Supplementary material for: One-pot synthesis, computational chemical study, molecular docking, biological study, and in silico prediction ADME/pharmacokinetics properties of 5-substituted 1H-tetrazole derivatives
Source: Sci Rep. 2023 Oct 19;13:17869. doi: 10.1038/s41598-023-44615-4 (PMC10587066; doi:10.1038/s41598-023-44615-4)
Supplement: Supplementary file 3 — Supplementary Information 3. [file 41598_2023_44615_MOESM3_ESM.xlsx]

## Sheet: Sheet1
		Cytotoxicity results
	BJ-1
	100	42.9	50.2	52.9	48.6667
	50	39.02	41.03	38.02	39.3567
	25	29	41.03	42.6	37.5433
	12.5	0	6.41	14.1	6.83667
	IC50			92.045
	A431
	100	70.5	65.8	89.1	75.1333
	50	63.2	71.4	54.06	62.8867
	25	60.7	66.4	37.3	54.8
	12.5	2.53	4.11	25.3	10.6467
	IC50			44.77
	HCT116
	100	21	22	19.7	20.9
	50	11.2	9.6	10.4	10.4
	25	0	0	0	0
	12.5	0	0	0	0
	IC50			201.45
